# Supplementary material for: Ginsenoside Rg5 Activates the LKB1/AMPK/mTOR Signaling Pathway and Modifies the Gut Microbiota to Alleviate Nonalcoholic Fatty Liver Disease Induced by a High-Fat Diet
Source: Nutrients. 2024 Mar 15;16(6):842. doi: 10.3390/nu16060842 (PMC10974897; doi:10.3390/nu16060842)
Supplement: Supplementary file 1 [file nutrients-16-00842-s001.zip]

Archive with 2 entries (2 files):
- nutrients-2870804-supplementary Tables.pdf
- Supplementary file Figure S1 and S2.pdf
